# Supplementary material for: Artificial Intelligence in Biomedicine: A Systematic Review from Nanomedicine to Neurology and Hepatology
Source: Pharmaceutics. 2025 Dec 4;17(12):1564. doi: 10.3390/pharmaceutics17121564 (PMC12736181; doi:10.3390/pharmaceutics17121564)
Supplement: Supplementary file 1 [file pharmaceutics-17-01564-s001.zip]

Archive with 1 entries (1 files):
- pharmaceutics-3992691-supplementary.pdf
